# Supplementary material for: Electroacupuncture induces weight loss by regulating tuberous sclerosis complex 1-mammalian target of rapamycin methylation and hypothalamic autophagy in high-fat diet-induced obese rats
Source: Front Pharmacol. 2022 Oct 12;13:1015784. doi: 10.3389/fphar.2022.1015784 (PMC9596966; doi:10.3389/fphar.2022.1015784)
Supplement: Supplementary file 3 [file DataSheet2.XLSX]

## Sheet: Body_weight
			chow										DIO										EA										sham EA
		week 0	383.5	383.3	377.3	377.1	376.4	375.3	374.8	372.1	340.1	314	548.1	520.6	503.2	495.9	495.2	485.3	478.6	469.3	468.5	461.6	529.2	511.8	511.6	498.8	486.8	481.5	471.4	466.5	460.7	460.1	535.4	519.9	499.4	498.9	490.2	481.5	474.4	473.1	468.4	461.3
		week 1	351.61	360.34	371.62	370.93	361.7	331.63	370.04	388.87	375.42	360.59	476.4	485.88	498.19	497.1	487.7	454.61	496.65	516.65	502.45	486.33	443.62	486.48	487.4	528.98	485.89	485.89	479.31	485.89	485.89	489.59	487.43	522.01	475.6	484.14	480.2	495.6	501.95	479.23	480.44	475.44
		week 2	353.97	358.84	346.2	381.06	354.15	380.39	356.12	384.39	388.35	399.68	504.52	510.36	496.62	523.43	478.52	475.35	505.49	501.57	532.48	526.6	494.38	477.55	495.02	482.81	513.59	482.81	454.45	492.42	470.86	464.17	483.84	479.45	493.02	491.44	488.96	491.94	497.43	536.56	493.12	475.49
		week 3	391.4	396.85	358.78	382.56	405.17	388.09	397.3	335.33	385.19	384.98	517.6	521.76	548.39	525.95	492.29	516.36	536.09	517.6	495.11	504.8	450.23	479.85	473.9	467.74	486.39	490.52	491.55	491.25	450.99	456.53	521.22	517.37	512.16	503.52	499.46	485.27	501.94	516.81	517.37	511.92
		week 4	363	422	389.5	409.5	381	393.5	432.5	408	362.5	336.5	550.2	502.5	503	571.9	579	533.7	492.5	505	536.5	497.9	483.5	504.5	441.5	492.5	477	478	463.2	450.5	457.5	439.5	565.5	517.5	539.7	494.5	509	507	482	515	507	522.8

## Sheet: food intake
					DIO	EA	sham EA
					23.97	15.97	25.25
					24.62	16.5	22.27
					25.57	17.07	27.21
					26.39	16.16	22.36
					26.97	14.31	21.68
					24.62	15.98	22.85
					24.21	17.63	25.04
					26.46	18.14	25.23
					21.56	15.77	21.26
					21.78	17.21	26.59

## Sheet: eWAT mass and ratio
			chow										DIO										EA										sham EA
		eWAT mass	5.2	6	4.4	5.2	3.8	5.2	5.2	8.1	5.4	5.7	11.5	9.8	11.4	9.4	11.5	12.8	10.3	11.8	11.6	8.1	4.3	7.6	6.2	6.7	6.8	7	6.6	7	8.4	6.5	15.4	10.6	9.3	8.9	9.6	8.6	8	9.7	9	7.9
		eWAT/BW ratio	1.09	1.21	1.42	1.4	1.36	1.32	1.32	1.39	1.42	1.67	1.69	1.94	1.99	2.05	2.27	2.28	2.14	2	2.05	2.95	1	1.4	1.42	1.78	1.4	1.42	1.45	1.42	1.51	1.87	1.8	1.95	2.21	1.8	1.78	1.83	1.89	1.88	2.21	2.1

## Sheet: adipocyte diameter and area
			chow						DIO						EA						sham EA
		adipocyte diameter	84.48	104.76	107.99	86.71	88.49	95.75	149.02	133.47	141.85	126.08	131.21	150.46	96.21	86.4	108.21	85.73	109.27	100.39	150.77	114.57	137.8	123.08	117.71	129.04
		adipocyte area	5700.07	8720.79	9578.44	6080.49	6342.94	7246.38	18326.1	14264.2	15964.3	12607.3	13695.2	18274.9	7323.61	5962.22	9650.53	5827.24	9628.48	8111.25	17945.5	10424.8	15083.8	12352.1	11350	13358.1

## Sheet: Western Blot
			chow					DIO					EA					sham EA
		Beclin-1	0.490635	0.359988	0.297027	0.345027	0.281391	0.153627	0.0747791	0.165212	0.133106	0.147906	0.46191	0.454624	0.215216	0.168587	0.219259	0.16049	0.183847	0.200133	0.237232	0.121997
		LC3-Ⅰ/LC3-Ⅱ	2.29889	1.91706	2.06068	1.8298	1.64141	0.758754	0.50733	0.617811	0.371326	0.816624	1.83439	2.07811	1.53471	1.66492	1.00251	0.903221	0.850698	0.936147	1.22674	0.73871
		p62	0.13427	0.166249	0.258011	0.214269	0.243713	0.566902	0.951364	0.710343	0.581158	0.866061	0.31443	0.278852	0.285797	0.274098	0.631046	0.829195	0.416697	0.57998	0.629443	0.676698
		mTOR	0.0592932	0.0955096	0.0715753	0.0783989	0.114452	0.342555	0.35926	0.279662	0.313607	0.42373	0.121676	0.122357	0.0800441	0.0986832	0.0976128	0.258973	0.316572	0.229398	0.213654	0.323152
		p-mTOR	0.015987	0.124261	0.0889004	0.025444	0.119017	0.245776	0.217628	0.33003	0.349553	0.303111	0.0795045	0.151759	0.11435	0.0313862	0.0516628	0.182354	0.293533	0.229696	0.163073	0.162247
		p70S6K	0.109948	0.102846	0.189259	0.175219	0.0601494	0.345623	0.302097	0.408224	0.293835	0.385835	0.0951982	0.171347	0.234552	0.135281	0.102846	0.316683	0.305629	0.341748	0.242567	0.19405
		p-p70S6K	0.0587862	0.171347	0.0898686	0.0697383	0.100109	0.466992	0.558498	0.505037	0.552756	0.460316	0.12833	0.102846	0.130168	0.0782572	0.19405	0.503785	0.385307	0.529545	0.458851	0.47469
		p-mTOR/mTOR	0.269627	1.30103	1.24205	0.324545	1.03988	0.717477	0.605768	1.1801	1.11462	0.715341	0.653409	1.2403	1.42858	0.31805	0.529263	0.704144	0.927223	1.0013	0.763259	0.502078
		p-p70S6K/p70S6K	0.534673	1.66604	0.474845	0.398005	1.66434	1.35116	1.84874	1.23716	1.88118	1.19304	1.34803	0.600224	0.554963	0.57848	1.88679	1.59082	1.2607	1.54952	1.89164	2.44623

## Sheet: methylation rate
				Chow	DIO	EA	sham EA
				87.3	96.4	85.5	94.5
				83.6	92.7	87.3	89.1
				89.1	96.4	89.1	94.5
				87.3	96.4	83.6	98.2
				78.2	94.5	85.5	98.2
